# Supplementary material for: Emerging Perspectives on the Rare Tubulopathy Dent Disease: Is Glomerular Damage a Direct Consequence of ClC-5 Dysfunction?
Source: Int J Mol Sci. 2023 Jan 9;24(2):1313. doi: 10.3390/ijms24021313 (PMC9864126; doi:10.3390/ijms24021313)
Supplement: Supplementary file 1 [file ijms-24-01313-s001.zip]

Archive with 1 entries (1 files):
- ijms-2084839-supplementary.pdf
